# Supplementary material for: Fate mapping of peripherally-derived macrophages after traumatic brain injury in mice reveals a long-lasting population with a distinct transcriptomic signature
Source: Nat Commun. 2025 Oct 7;16:8898. doi: 10.1038/s41467-025-63952-8 (PMC12504527; doi:10.1038/s41467-025-63952-8)
Supplement: Supplementary file 3 — Supplementary Data 1 [file 41467_2025_63952_MOESM3_ESM.xlsx]

## Sheet: Sheet1
List of MDMs core signature genes, mouse and human orthologous
ENSEMBL_Mouse	SYMBOL_Mouse	ENTREZID_Mouse	ENTREZID_Human	ENSEMBL_Human	SYMBOL_Human
ENSMUSG00000000957	Mmp14	17387	4323	ENSG00000157227	MMP14
ENSMUSG00000001348	Acp5	11433	54	ENSG00000102575	ACP5
ENSMUSG00000001918	Slc1a5	20514	6510	ENSG00000105281	SLC1A5
ENSMUSG00000002944	Cd36	12491	948	ENSG00000135218	CD36
ENSMUSG00000003484	Cyp4f18	72054	NA	NA	NA
ENSMUSG00000004359	Spic	20728	121599	ENSG00000166211	SPIC
ENSMUSG00000005043	Sgsh	27029	6448	ENSG00000181523	SGSH
ENSMUSG00000008305	Tle1	21885	NA	NA	NA
ENSMUSG00000008540	Mgst1	56615	4257	ENSG00000008394	MGST1
ENSMUSG00000011256	Adam19	11492	8728	ENSG00000135074	ADAM19
ENSMUSG00000013846	St3gal1	20442	6482	ENSG00000008513	ST3GAL1
ENSMUSG00000015305	Sash1	70097	23328	ENSG00000111961	SASH1
ENSMUSG00000015340	Cybb	13058	1536	ENSG00000165168	CYBB
ENSMUSG00000019088	Dnase1l1	69537	1774	ENSG00000013563	DNASE1L1
ENSMUSG00000019256	Ahr	11622	196	ENSG00000106546	AHR
ENSMUSG00000021213	Akr1c13	27384	NA	NA	NA
ENSMUSG00000021322	Aoah	27052	313	ENSG00000136250	AOAH
ENSMUSG00000021676	Iqgap2	544963	10788	ENSG00000145703	IQGAP2
ENSMUSG00000023349	Clec4n	56620	NA	NA	NA
ENSMUSG00000023913	Pla2g7	27226	7941	ENSG00000146070	PLA2G7
ENSMUSG00000024066	Xdh	22436	7498	ENSG00000158125	XDH
ENSMUSG00000024084	Qpct	70536	25797	ENSG00000115828	QPCT
ENSMUSG00000024180	Pgap6	60455	58986	ENSG00000129925	PGAP6
ENSMUSG00000024672	Ms4a7	109225	58475	ENSG00000166927	MS4A7
ENSMUSG00000024675	Ms4a4c	64380	NA	NA	NA
ENSMUSG00000024677	Ms4a6b	69774	NA	NA	NA
ENSMUSG00000025044	Msr1	20288	4481	ENSG00000038945	MSR1
ENSMUSG00000025429	Pstpip2	19201	9050	ENSG00000152229	PSTPIP2
ENSMUSG00000026315	Serpinb8	20725	NA	NA	NA
ENSMUSG00000026357	Rgs18	64214	64407	ENSG00000150681	RGS18
ENSMUSG00000026536	Ifi211	381308	NA	NA	NA
ENSMUSG00000026712	Mrc1	17533	4360	ENSG00000260314	MRC1
ENSMUSG00000026879	Gsn	227753	2934	ENSG00000148180	GSN
ENSMUSG00000026880	Stom	13830	2040	ENSG00000148175	STOM
ENSMUSG00000027009	Itga4	16401	3676	ENSG00000115232	ITGA4
ENSMUSG00000027219	Slc28a2	269346	NA	NA	NA
ENSMUSG00000027276	Jag1	16449	182	ENSG00000101384	JAG1
ENSMUSG00000027322	Siglec1	20612	6614	ENSG00000088827	SIGLEC1
ENSMUSG00000027435	Cd93	17064	22918	ENSG00000125810	CD93
ENSMUSG00000027843	Ptpn22	19260	26191	ENSG00000134242	PTPN22
ENSMUSG00000028121	Bcar3	29815	8412	ENSG00000137936	BCAR3
ENSMUSG00000028463	Car9	230099	768	ENSG00000107159	CA9
ENSMUSG00000028931	Kcnab2	16498	8514	ENSG00000069424	KCNAB2
ENSMUSG00000029254	Stap1	56792	26228	ENSG00000035720	STAP1
ENSMUSG00000029338	Antxr2	71914	118429	ENSG00000163297	ANTXR2
ENSMUSG00000030117	Gdf3	14562	9573	ENSG00000184344	GDF3
ENSMUSG00000030123	Plxnd1	67784	23129	ENSG00000004399	PLXND1
ENSMUSG00000030149	Klrk1	27007	22914	ENSG00000213809	KLRK1
ENSMUSG00000030156	Cd69	12515	NA	NA	NA
ENSMUSG00000030187	Klra2	16633	NA	NA	NA
ENSMUSG00000030214	Plbd1	66857	79887	ENSG00000121316	PLBD1
ENSMUSG00000030365	Clec2i	93675	NA	NA	NA
ENSMUSG00000030536	Iqgap1	29875	8826	ENSG00000140575	IQGAP1
ENSMUSG00000030657	Xylt1	233781	64131	ENSG00000103489	XYLT1
ENSMUSG00000030657	Xylt1	233781	64131	ENSG00000285395	XYLT1
ENSMUSG00000031355	Arhgap6	11856	395	ENSG00000047648	ARHGAP6
ENSMUSG00000031402	Mpp1	17524	4354	ENSG00000130830	MPP1
ENSMUSG00000034593	Myo5a	17918	4644	ENSG00000197535	MYO5A
ENSMUSG00000035493	Tgfbi	21810	7045	ENSG00000120708	TGFBI
ENSMUSG00000036304	Zdhhc23	332175	254887	ENSG00000184307	ZDHHC23
ENSMUSG00000036894	Rap2b	74012	5912	ENSG00000181467	RAP2B
ENSMUSG00000038179	Slamf7	75345	57823	ENSG00000026751	SLAMF7
ENSMUSG00000038679	Trps1	83925	7227	ENSG00000104447	TRPS1
ENSMUSG00000038775	Vill	22351	50853	ENSG00000136059	VILL
ENSMUSG00000039062	Anpep	16790	290	ENSG00000166825	ANPEP
ENSMUSG00000039193	Nlrc4	268973	58484	ENSG00000091106	NLRC4
ENSMUSG00000039208	Metrnl	210029	284207	ENSG00000176845	METRNL
ENSMUSG00000039208	Metrnl	210029	284207	ENSG00000275031	METRNL
ENSMUSG00000039316	Rftn1	76438	23180	ENSG00000131378	RFTN1
ENSMUSG00000039899	Fgl2	14190	10875	ENSG00000127951	FGL2
ENSMUSG00000039942	Ptger4	19219	5734	ENSG00000171522	PTGER4
ENSMUSG00000039997	Ifi203	15950	NA	NA	NA
ENSMUSG00000040322	Slc25a24	229731	NA	NA	NA
ENSMUSG00000040522	Tlr8	170744	51311	ENSG00000101916	TLR8
ENSMUSG00000040613	Apobec1	11810	339	ENSG00000111701	APOBEC1
ENSMUSG00000040616	Tmem51	214359	55092	ENSG00000171729	TMEM51
ENSMUSG00000040710	St8sia4	20452	7903	ENSG00000113532	ST8SIA4
ENSMUSG00000040855	Reps2	194590	9185	ENSG00000169891	REPS2
ENSMUSG00000041390	Mdfic	16543	29969	ENSG00000135272	MDFIC
ENSMUSG00000042272	Sestd1	228071	91404	ENSG00000187231	SESTD1
ENSMUSG00000042351	Grap2	17444	9402	ENSG00000100351	GRAP2
ENSMUSG00000045382	Cxcr4	12767	7852	ENSG00000121966	CXCR4
ENSMUSG00000046006	Gapt	238875	202309	ENSG00000175857	GAPT
ENSMUSG00000046718	Bst2	69550	684	ENSG00000130303	BST2
ENSMUSG00000048440	Cyp4f16	70101	NA	NA	NA
ENSMUSG00000048612	Myof	226101	26509	ENSG00000138119	MYOF
ENSMUSG00000049119	Fam110b	242297	90362	ENSG00000169122	FAM110B
ENSMUSG00000049580	Tsku	244152	25987	ENSG00000182704	TSKU
ENSMUSG00000049744	Arhgap15	76117	55843	ENSG00000075884	ARHGAP15
ENSMUSG00000050335	Lgals3	16854	3958	ENSG00000131981	LGALS3
ENSMUSG00000052688	Rab7b	226421	338382	ENSG00000276600	RAB7B
ENSMUSG00000053040	Aph1c	68318	NA	NA	NA
ENSMUSG00000053063	Clec12a	232413	160364	ENSG00000172322	CLEC12A
ENSMUSG00000055639	Dach1	13134	1602	ENSG00000276644	DACH1
ENSMUSG00000056290	Ms4a4b	60361	NA	NA	NA
ENSMUSG00000057191	AB124611	382062	255809	ENSG00000214212	C19orf38
ENSMUSG00000062593	Lilrb4a	14728	NA	NA	NA
ENSMUSG00000068220	Lgals1	16852	3956	ENSG00000100097	LGALS1
ENSMUSG00000069515	Lyz1	17110	NA	NA	NA
ENSMUSG00000069516	Lyz2	17105	NA	NA	NA
ENSMUSG00000069792	Wfdc17	100034251	NA	NA	NA
ENSMUSG00000070691	Runx3	12399	864	ENSG00000020633	RUNX3
ENSMUSG00000073490	Ifi207	226691	NA	NA	NA
ENSMUSG00000073910	Mob3b	214944	79817	ENSG00000120162	MOB3B
ENSMUSG00000074677	Sirpb1c	100038947	NA	NA	NA
ENSMUSG00000074785	Plxnc1	54712	10154	ENSG00000136040	PLXNC1
ENSMUSG00000078920	Ifi47	15953	NA	NA	NA
ENSMUSG00000079419	Ms4a6c	73656	NA	NA	NA
ENSMUSG00000083161	NA	NA	NA	NA	NA
ENSMUSG00000087107	AI662270	100043636	NA	NA	NA
ENSMUSG00000090222	NA	NA	NA	NA	NA
ENSMUSG00000090272	Mndal	100040462	NA	NA	NA
ENSMUSG00000095028	Sirpb1b	668101	NA	NA	NA
ENSMUSG00000099757	NA	NA	NA	NA	NA
ENSMUSG00000101389	Ms4a4a	666907	51338	ENSG00000110079	MS4A4A
ENSMUSG00000102418	Sh2d1b1	26904	NA	NA	NA
