# Supplementary material for: Fate mapping of peripherally-derived macrophages after traumatic brain injury in mice reveals a long-lasting population with a distinct transcriptomic signature
Source: Nat Commun. 2025 Oct 7;16:8898. doi: 10.1038/s41467-025-63952-8 (PMC12504527; doi:10.1038/s41467-025-63952-8)
Supplement: Supplementary file 6 — Source Data [file 41467_2025_63952_MOESM6_ESM.xlsx]

## Sheet: Figure 1b
% Ly6C high tdTomato+
3xTam	4xTam	5xTam	1d off	2d off	7d off	14d off
77.4	82.7	87.5	91.1	80.3	17	0.57										87.5
90.1	82.5	84.6	88.5	89.5	24.4	0.64
89.4	76.1	80.6	89.8	84.3	43.8	0
91	79.6	79.7	89.4	75	13.3	0.49
	79.2	89.4			10.3	0
	96.4					0.11
	89.7					0.85
	82.8					0.99
	90.3
	84.6
	75
	80.6
	100
	78.3
	87.5

## Sheet: Figure 1e
Count tdTomato+
7dpi	30dpi	8mpi
5009	1608	473
6204	1875	348
4318	2247	495
5765	1763	455
6230	1792	1371
7817	1887	577
		716
		521
		593
		786
		0
		629

## Sheet: Figure 1f
% tdTomato+
7dpi	30dpi	8mpi
6.68	1.79	0.67
		0.71
7.065	1.51	0.82
5.885	1.74	0.78
		0.56
10.65	1.46	0.81
10.35	1.31	0.85
		0.74
8.54	1.33	0.76
		1.02
		0
		0.78

## Sheet: Figure 1h
# errors (Non-target arm entries)
	Sham											CCI
Block
1	8.7	7.7	5.7	5.66667	3.33333	6	6	5	7	4	6	7.3	6	7.3	7.7	4.3	7.3	6	6.33333	5	4.66667	2.66667		5	5	7	7	5	8	9
2	3.3	2.3	2.7	6	3	3.33333	5.33333	6	4	0	2	1	5	4.3	7.7	4.7	3.7	2.7	3.66667	3.33333	2	5		6	6	5	7	4	3	6
3	3.3	1.7	2	0.666667	1.66667	2	2.66667	3	4	3	2	2	4	3	2.7	3.3	4	3.7	3	1.66667	2.66667	5.66667		7	6	3	2	4	4	2
4	3	1.3	1.3	4	3.33333	2	2	2.3	2	1.3	0.7	3.3	4.7	2.7	3.7	1.3	2	4.3	4.66667	4.33333	6	6.66667		7	4.7	2.3	4.7	2	2	3.3

## Sheet: Figure 1i
# errors (Non-target arm entries)
	Sham																					CCI
Block
1	5	9.3	3							4.7	8.3	6.3	7			8.3	6		7.3	6.3		7	6.7	6	2.7	6.3	9.3	5.7		7.7	6	5.3	8	6.7		8.3	9.3	10.3	4.3	5.7	8	6.3
2	6.7	8	1.3							4.7	8	5.7	3.7			4	5.7		3	1.7		5.3	5.7	5.3	1.3	5	7.3	8		4	3.3	4.3	5	6.7		7	4.7	5	5	7.3	3	3.7
3	6.3	5	6							5.3	7.3	4.3	7			2.3	4.7		3	2.7		6.3	9.7	6	6.3	4	4.3	8		1.7	7.3	3.7	2	6.3		7	3.3	7.3	7	10.3	5.3	5.3
4	0.3	0.7	4.3							0.3	1	1.7	0.7			2.7	3.3		3	2.7		5.7	4	1.7	4.3	1.3	2.3	1.3		3.3	4.7	2.7	4.7	4.7		7	0.7	7.3	1.7	5.3	5	3
5	0	3.3	4.3							0.7	4.7	1	0.7			0.7	1.7		1.7	2.7		2.3	3.3	2.7	4.3	5.3	4.7	6.3		3	5.7	5.3	0.3	3.7		5	5.3	6	5.7	4.7	4.7	2.3

## Sheet: Figure 1j
# errors (Non-target arm entries)
	Sham																							CCI
Block	5	7.33333	7.66667	4.66667	7	6.66667	5			8	7.33333	1	7.66667	9.66667	8.66667									7.66667	4.33333	4.66667	6.66667	9	8.33333	10	1.66667	6.66667	8.66667	3.33333			7	7.33333	5.33333	4.33333	8	6	4	4.66667	4.33333	6
1	1	0.666667	2.33333	0.333333	2.66667	2.33333	2.66667			3.66667	1.66667	2	4.66667	6.66667	6.33333									3.66667	4.33333	3.66667	5	6	1	4.33333	1.66667	7	2.66667	4.33333			4.5	2.33333	1.66667	0.333333	4.66667	6.33333	4	3.33333	6.33333	3.33333
2
	1.33	1	1.67	2.33	3	0	3.67			9.33333	5	1.33333	6.66667	5	4									2.67	8	5	0.67	3	6.33	6	4.33	2	5	5			3.66667	2	1.66667	4	4	4.33333	9	3	6.33333	3
3	0.33	0.67	1.33	0.33	1	0.67	2.67			4	0.666667	1.66667	6	2	1.66667									3	3.33	2.33	3	3.67	1.67	1.33	2	3.33	2.33	3.67			2.66667	4.66667	3.33333	4	3	2.33333	5.33333	2.33333	1.33333	4.66667
4
	1.7	2	1.3	0.3	1.7	1	3.7			2.3	0.3	1.5	3	0.7	0.7									1.3	2	2.7	2	1.3	4.3	2	3	6.3	5	1.3			3.7	6.7	3.3	4	3	2.3	4.3	2	7.7	4.7
5

## Sheet: Suppl Figure 1a
% Ly6C high tdTomato+
Males	Females
84.5	82.7
78.6	82.5
84.3	76.1
87.8	79.6
75.9	79.2
83.7
78.1	96.4
75	89.7
77.2	82.8
83
	90.3
	84.6
	75
	80.6
	100
	78.3
	87.5

## Sheet: Suppl Figure 1b
%Neutrophils tdTomato+			%Ly6C low tdTomato+
Male	Female		Male	Female
1.28	0.71		6.9	5.33
0.58	1.07		9.1	14
0.74	0.84		10.8	6.82
	0.97			16.2
	0			8.82
	0.83			20.3
	0.24			10.4
	0.36			5.7
	0.58			5.93
5.67	5.56		11	7.27
8.44	11.2		6.67	3.81
3.2	8		20.4	13.2
6.45	9.46		23.3	7.14
4.03	6.58		2.25	17.6
7.95	9.85		10.3	7.69
10.3	7.89		11.6	2.74

## Sheet: Suppl Figure 2
# errors (Non-target arm entries)
7dpi
	CCI
Males	3.3	4.7	2.7	3.7	1.3	2	4.3			4.66667	4.33333	6	6.66667								3.3
Females	7	4.7	2.3	4.7	2	2
30 dpi
Males	5	5.3	6		4.7	4.7	2.3
Females	2.3	3.3	2.7	4.3	5.3	4.7	6.3		3	5.7	5.3	0.3	3.7
8mpi
Males	1.3	2	2.7	2	1.3	4.3	2	3	6.3	5	1.3
Females	3.7	6.7	3.3	4	3	2.3	4.3	2	7.7	4.7
	1.5
	8.5
	7

## Sheet: Figure 2d
% of tdTomato+ cells that express Iba1+
7dpi				30dpi									8mpi
29.7	31.8333	22.7333		55.0667	51.6667	46.8667	33.3	60.6333	60.3	49.9333			87.5667	80	87.6	82.5

[truncated: 25 more sheets: Figure 2e, Figure 2f Anterior HPC, Figure 2f Central HPC, Figure 2f Posterior HPC, Figure 2g Anterior HPC, Figure 2g Central HPC, Figure 2g Posterior HPC, Figure 2k, Figure 3b, Figure 3d, Figure 3e, Figure 3f, Figure 3g, Figure 4b, Figure 4c, Figure 4d, Figure 4e, Figure 4f, Figure 4g, Figure 4h  Supp Figure 9A …]
